# Supplementary material for: Intraspecific variability in thermal tolerance: a case study with coastal cutthroat trout
Source: Conserv Physiol. 2022 May 12;10(1):coac029. doi: 10.1093/conphys/coac029 (PMC9178963; doi:10.1093/conphys/coac029)
Supplement: Web_Material_coac029 [file web_material_coac029.zip]

Archive with 1 entries (1 files):
- Supplemental figures and tables ver9.docx
